# Supplementary material for: ScRNA-seq revealed the kinetic of nasopharyngeal immune responses in asymptomatic COVID-19 carriers
Source: Cell Discov. 2021 Jul 27;7:56. doi: 10.1038/s41421-021-00294-x (PMC8314853; doi:10.1038/s41421-021-00294-x)
Supplement: Supplementary file 2 — Supplementary Table S1 [file 41421_2021_294_MOESM2_ESM.xlsx]

## Sheet: Sheet1
	immune						epithelial				Total
	B	CD8-GZMB	CD8-RPS27	Mφ-APOE	Mφ-FCN1	Neutrophil	Basal	Ciliated	Dead-cilia	Squamous
A1-AA	15	133	31	82	115	47	1142	489	1	187	2242
A1-AP	81	565	89	643	14	40	973	325	2	338	3070
A2-AA	7	26	9	50	21	16	144	389	0	296	958
A2-AP	29	105	22	114	18	82	348	259	3	561	1541
A3-AA	8	48	3	56	119	201	141	234	4	60	874
A3-AP	147	395	310	372	147	281	546	324	23	3379	5924
A4-AP	3	17	3	11	3	134	60	11	0	57	299
A5-AP	111	196	208	486	46	482	1366	231	3	365	3494
H1	28	116	1	28	14	0	579	196	5	324	1291
H2	1	2	0	4	1	2	211	209	21	75	526
H3	3	3	1	14	2	0	380	76	17	94	590
H4	11	3	4	4	17	0	239	134	0	68	480
H5	8	17	2	1	4	0	207	185	1	76	501
M1	42	560	236	2306	111	1921	1557	893	56	311	7993
M2	24	49	46	66	98	63	91	66	110	444	1057
M3	18	114	12	126	141	143	294	194	32	223	1297
M4	123	2884	4476	6810	122	1080	2918	1170	87	583	20253
M5	14	278	156	450	136	459	2320	356	38	221	4428
M6	31	56	16	64	150	236	1512	859	820	809	4553
M7	3	9	3	23	12	68	195	195	151	70	729
M8	6	284	24	173	81	82	135	83	97	328	1293
S1	1088	739	184	324	236	5680	476	214	155	191	9287
S2	25	27	8	90	39	12	155	274	3	351	984
S3	23	28	26	60	40	37	96	76	13	429	828
S4	13	319	32	385	267	1864	211	214	10	309	3624
S5	5	15	14	48	47	14	612	324	34	197	1310
S6	14	203	67	623	323	1639	1070	645	22	255	4861
S7	29	492	216	555	207	323	1375	896	35	390	4518
S8	16	45	28	52	59	47	100	74	39	271	731
S9	32	62	24	97	73	29	162	248	22	301	1050
S10	26	109	34	123	123	74	1092	1005	367	652	3605
S11	31	297	34	716	279	596	136	95	56	820	3060
