# Supplementary material for: ScRNA-seq revealed the kinetic of nasopharyngeal immune responses in asymptomatic COVID-19 carriers
Source: Cell Discov. 2021 Jul 27;7:56. doi: 10.1038/s41421-021-00294-x (PMC8314853; doi:10.1038/s41421-021-00294-x)
Supplement: Supplementary file 3 — Supplementary Table S2 [file 41421_2021_294_MOESM3_ESM.xlsx]

## Sheet: 工作表1
Sample NO.	A1	A2	A3	A4	A5
Severity	asymptomatic	asymptomatic	asymptomatic	asymptomatic	asymptomatic
Age	49	59	40	31	22
Gender	Female	Male	Male	Male	Male
Departure country	South Africa	Russia	Russia	Mexico	Mexico
Travelling date	2020-09-02	2020-08-21	2020-08-21	2020-08-31	2020-08-31
Symptom onset day	-	-	-	-	-
First PCR positive date	2020-09-05	2020-09-05	2020-09-05	2020-09-02	2020-09-02
Hospitalization date	2020-09-05	2020-09-05	2020-09-05	2020-09-02	2020-09-02
Chronic basic disease	Hypertension	Hypertension	None	None	None
Outcome-Time	Cure/2020/9/11	Cure/2020/9/11	Cure/2020/10/2	Cure/2020/9/15	Cure/2020/9/30
SARS-CoV-2 negative date	2020-09-08	2020-09-08	2020-09-10	2020-09-11	2020-09-12
1#sampling date	2020-09-05	2020-09-05	2020-09-05	2020-09-05	2020-09-05
Ct value at 1# sampling date	36.8	35	32	31	32.15
2#sampling date	2020-09-12	2020-09-12	2020-09-14	2020-09-17	2020-09-14
Ct value at 2# sampling date	Negative	Negative	Negative	Negative	Negative
IL6 (pg/ml) (0-7)	2.39	3.28	1.5	-	41.54	1#sampling date
	2.8	5.9	1.5	-	3.12	2#sampling date
CRP (pg/ml) (<8)	0.33	9.8	0.3	20.7	12.51	1#sampling date
	0.28	5.8	0.19	3.07	0.4	2#sampling date
LDH (U/L) (120-250)	170	508	146	103.8	225	1#sampling date
	153	180	116	190	169	2#sampling date
D-dimer (ug/ml) (0-0.5)	0.22	0.5	0.22	0.39	0.31	1#sampling date
	0.53	0.54	0.22	0.47	0.7	2#sampling date
WBC# (109/L) (3.5-9.5)	8.73	7.42	5.52	4.22	5.14	1#sampling date
	6.59	5.41	5.32	6.99	6.63	2#sampling date
NEUT# (109/L) (1.8-6.3)	7.25	3.95	3.77	1.63	3.46	1#sampling date
	4.48	2.47	3.19	4.39	3.23	2#sampling date
LYMPH# (109/L) (1.1-3.2)	0.88	2.55	1.23	1.97	1.33	1#sampling date
	1.6	2.15	1.56	1.63	2.72	2#sampling date
MONO# (109/L) (0.1-0.6)	0.5	0.63	0.46	0.58	0.34	1#sampling date
	0.38	0.6	0.48	0.84	0.63	2#sampling date
