# Supplementary material for: ScRNA-seq revealed the kinetic of nasopharyngeal immune responses in asymptomatic COVID-19 carriers
Source: Cell Discov. 2021 Jul 27;7:56. doi: 10.1038/s41421-021-00294-x (PMC8314853; doi:10.1038/s41421-021-00294-x)
Supplement: Supplementary file 4 — Supplementary Table S3 [file 41421_2021_294_MOESM4_ESM.xlsx]

## Sheet: Sheet1
Sample NO.	Severity	Age	Gender	Departure country	Travelling date	Symptom onset day	First PCR positive date	Hospitalization date	Chronic basic disease	Outcome-Time
A1	Asymptomatic	49	Female	South Africa	2020-09-02	-	2020-09-05	2020-09-05	Hypertension	Cure/2020/9/11
A2	Asymptomatic	59	Male	Russia	2020-08-21	-	2020-09-05	2020-09-05	Hypertension	Cure/2020/9/11
A3	Asymptomatic	40	Male	Russia	2020-08-21	-	2020-09-05	2020-09-05	None	Cure/2020/10/2
A4	Asymptomatic	31	Male	Mexico	2020-08-31	-	2020-09-02	2020-09-02	None	Cure/2020/9/15
A5	Asymptomatic	22	Male	Mexico	2020-08-31	-	2020-09-02	2020-09-02	None	Cure/2020/9/30
A6	Asymptomatic	48	Male	Russia	2020-08-21	-	2020-08-26	2020-08-27	None	Cure/2020/9/17
A7	Asymptomatic	35	Female	South Africa	2020-08-27	-	2020-09-10	2020-09-10	None	Cure/2020/9/29
A8	Asymptomatic	36	Male	Indonesia	2020-08-08	-	2020-08-20	2020-08-21	None	Cure/2020/9/21
A9	Asymptomatic	32	Male	Russia	2020-08-21	-	2020-08-26	2020-08-27	None	Cure/10/3
A10	Asymptomatic	44	Male	Russia	2020-08-21	-	2020-08-29	2020-08-30	None	Cure/2020/9/18
A11	Asymptomatic	34	Male	Russia	2020-08-22	-	2020-08-30	2020-08-30	None	Cure/2020/9/21
M1	Mild	39	Male	-	-	2020-01-25	Not available	2020-01-27	Hypertension	Cure/2020/2/17
M2	Mild	60	Female	-	-	2020-01-23	2020-01-27	2020-01-27	None	Cure/2020/2/23
M3	Mild	61	Male	-	-	2020-01-24	2020-01-25	2020-01-26	None	Cure/2020/2/29
M4	Mild	53	Male	-	-	2020-01-20	2020-01-28	2020-01-26	None	Cure/2020/2/7
M5	Mild	21	Female	-	-	2020-01-22	2020-01-25	2020-01-25	None	Cure/2020/2/9
M6	Mild	56	Female	-	-	2020-01-22	2020-01-23	2020-01-23	None	Cure/2020/2/8
M7	Mild	76	Male	-	-	2020-01-29	2020-01-30	2020-01-30	Bronchial asthma, Hypertension	Cure/2020/2/17
M8	Mild	47	Female	-	-	2020-01-18	Not available	2020-01-25	Emphysema	Cure/2020/2/13
M9	Mild	48	Male	-	-	2020-01-25	2020-01-27	2020-01-28	None	Cure/2020/2/17
S1	Severe	72	Male	-	-	2020-01-04	Not available	2020-01-20	Hypertension	Cure/2020/2/23
S2	Severe	65	Male	-	-	2020-01-23	Not available	2020-01-26	None	Cure/2020/3/21
S3	Severe	54	male	-	-	2020-01-13	2020-01-27	2020-01-28	None	Cure/2020/2/17
S4	Severe	65	Female	-	-	2020-01-04	Not available	2020-01-20	Diabetes	Cure/2020/3/9
S5	Severe	46	male	-	-	2020-01-21	Not available	2020-01-22	None	Cure/2020/2/23
S6	Severe	73	male	-	-	2020-01-20	Not available	2020-01-22	Hypertension	Dead
S7	Severe	69	male	-	-	2020-01-10	Not available	2020-01-20	Hypertension	Cure/2020/2/8
S8	Severe	64	Female	-	-	2020-01-12	Not available	2020-01-27	None	Cure/2020/3/6
S9	Severe	75	Female	-	-	2020-01-16	Not available	2020-01-23	Diabetes, Hypertension	Cure/2020/3/13
S10	Severe	61	male	-	-	2020-01-20	Not available	2020-01-23	None	Cure/2020/2/21
S11	Severe	62	male	-	-	2020-01-11	Not available	2020-01-15	High uric acid, Premature ventricular contraction	Cure/2020/2/27
S12	Severe	66	male	-	-	2020-01-20	Not available	2020-01-23	Coronary heart disease ,Hypertension, Diabetes, High uric acid, Hyperlipidemia	Cure/2020/2/17
